# Supplementary material for: Information flow, cell types and stereotypy in a full olfactory connectome
Source: eLife. 2021 May 25;10:e66018. doi: 10.7554/eLife.66018 (PMC8298098; doi:10.7554/eLife.66018)
Supplement: Supplementary file 12. — Note that hemibrain coordinate system has the anterior-posterior axis aligned with the Y axis (rather than the Z axis, which is more commonly observed). These meshes are also available as hemibrain_al.surf in our R package hemibrainr. [file elife-66018-supp12.zip]

Archive with 68 entries (67 files):
- S12_hemibrain_AL_glomeruli_meshes_PN-based/
- __MACOSX/._S12_hemibrain_AL_glomeruli_meshes_PN-based
- S12_hemibrain_AL_glomeruli_meshes_PN-based/JRCFIB2018Fraw.VM3.stl
- S12_hemibrain_AL_glomeruli_meshes_PN-based/JRCFIB2018Fraw.VM2.stl
- __MACOSX/S12_hemibrain_AL_glomeruli_meshes_PN-based/._JRCFIB2018Fraw.VM2.stl
- S12_hemibrain_AL_glomeruli_meshes_PN-based/JRCFIB2018Fraw.VA3.stl
- S12_hemibrain_AL_glomeruli_meshes_PN-based/JRCFIB2018Fraw.VP1d.stl
- S12_hemibrain_AL_glomeruli_meshes_PN-based/JRCFIB2018Fraw.VM1.stl
- S12_hemibrain_AL_glomeruli_meshes_PN-based/JRCFIB2018Fraw.VA2.stl
- S12_hemibrain_AL_glomeruli_meshes_PN-based/JRCFIB2018Fraw.VA6.stl
- __MACOSX/S12_hemibrain_AL_glomeruli_meshes_PN-based/._JRCFIB2018Fraw.VA6.stl
- S12_hemibrain_AL_glomeruli_meshes_PN-based/JRCFIB2018Fraw.VL1.stl
- S12_hemibrain_AL_glomeruli_meshes_PN-based/.DS_Store
- __MACOSX/S12_hemibrain_AL_glomeruli_meshes_PN-based/._.DS_Store
- S12_hemibrain_AL_glomeruli_meshes_PN-based/JRCFIB2018Fraw.VM4.stl
- S12_hemibrain_AL_glomeruli_meshes_PN-based/JRCFIB2018Fraw.VA5.stl
- S12_hemibrain_AL_glomeruli_meshes_PN-based/JRCFIB2018Fraw.VM6.stl
- S12_hemibrain_AL_glomeruli_meshes_PN-based/JRCFIB2018Fraw.VA4.stl
- S12_hemibrain_AL_glomeruli_meshes_PN-based/JRCFIB2018Fraw.DC2.stl
- S12_hemibrain_AL_glomeruli_meshes_PN-based/JRCFIB2018Fraw.DC3.stl
- S12_hemibrain_AL_glomeruli_meshes_PN-based/JRCFIB2018Fraw.DC1.stl
- S12_hemibrain_AL_glomeruli_meshes_PN-based/JRCFIB2018Fraw.VA7m.stl
- S12_hemibrain_AL_glomeruli_meshes_PN-based/JRCFIB2018Fraw.VA7l.stl
- S12_hemibrain_AL_glomeruli_meshes_PN-based/JRCFIB2018Fraw.VM7v.stl
- S12_hemibrain_AL_glomeruli_meshes_PN-based/JRCFIB2018Fraw.DC4.stl
- S12_hemibrain_AL_glomeruli_meshes_PN-based/JRCFIB2018Fraw.VM7d.stl
- S12_hemibrain_AL_glomeruli_meshes_PN-based/JRCFIB2018Fraw.DA3.stl
- S12_hemibrain_AL_glomeruli_meshes_PN-based/JRCFIB2018Fraw.DL4.stl
- S12_hemibrain_AL_glomeruli_meshes_PN-based/JRCFIB2018Fraw.VP3.stl
- S12_hemibrain_AL_glomeruli_meshes_PN-based/JRCFIB2018Fraw.DP1l.stl
- S12_hemibrain_AL_glomeruli_meshes_PN-based/JRCFIB2018Fraw.VL2p.stl
- S12_hemibrain_AL_glomeruli_meshes_PN-based/JRCFIB2018Fraw.DP1m.stl
- __MACOSX/S12_hemibrain_AL_glomeruli_meshes_PN-based/._JRCFIB2018Fraw.DP1m.stl
- S12_hemibrain_AL_glomeruli_meshes_PN-based/JRCFIB2018Fraw.DM1.stl
- S12_hemibrain_AL_glomeruli_meshes_PN-based/JRCFIB2018Fraw.VP2.stl
- S12_hemibrain_AL_glomeruli_meshes_PN-based/JRCFIB2018Fraw.DL5.stl
- S12_hemibrain_AL_glomeruli_meshes_PN-based/JRCFIB2018Fraw.DA2.stl
- S12_hemibrain_AL_glomeruli_meshes_PN-based/JRCFIB2018Fraw.VM5v.stl
- S12_hemibrain_AL_glomeruli_meshes_PN-based/JRCFIB2018Fraw.DM3.stl
- S12_hemibrain_AL_glomeruli_meshes_PN-based/JRCFIB2018Fraw.DM2.stl
- S12_hemibrain_AL_glomeruli_meshes_PN-based/JRCFIB2018Fraw.DA1.stl
- S12_hemibrain_AL_glomeruli_meshes_PN-based/JRCFIB2018Fraw.VM5d.stl
- S12_hemibrain_AL_glomeruli_meshes_PN-based/JRCFIB2018Fraw.DM6.stl
- S12_hemibrain_AL_glomeruli_meshes_PN-based/JRCFIB2018Fraw.VP5.stl
- S12_hemibrain_AL_glomeruli_meshes_PN-based/JRCFIB2018Fraw.VL2a.stl
- S12_hemibrain_AL_glomeruli_meshes_PN-based/JRCFIB2018Fraw.DL3.stl
- S12_hemibrain_AL_glomeruli_meshes_PN-based/JRCFIB2018Fraw.VP4.stl
- S12_hemibrain_AL_glomeruli_meshes_PN-based/JRCFIB2018Fraw.DL1.stl
- S12_hemibrain_AL_glomeruli_meshes_PN-based/JRCFIB2018Fraw.DM5.stl
- __MACOSX/S12_hemibrain_AL_glomeruli_meshes_PN-based/._JRCFIB2018Fraw.DM5.stl
- S12_hemibrain_AL_glomeruli_meshes_PN-based/JRCFIB2018Fraw.DM4.stl
- S12_hemibrain_AL_glomeruli_meshes_PN-based/JRCFIB2018Fraw.D.stl
- S12_hemibrain_AL_glomeruli_meshes_PN-based/JRCFIB2018Fraw.VC1.stl
- S12_hemibrain_AL_glomeruli_meshes_PN-based/JRCFIB2018Fraw.VA1d.stl
- S12_hemibrain_AL_glomeruli_meshes_PN-based/JRCFIB2018Fraw.DL2d.stl
- S12_hemibrain_AL_glomeruli_meshes_PN-based/JRCFIB2018Fraw.VC2.stl
- S12_hemibrain_AL_glomeruli_meshes_PN-based/JRCFIB2018Fraw.VP1l.stl
- __MACOSX/S12_hemibrain_AL_glomeruli_meshes_PN-based/._JRCFIB2018Fraw.VP1l.stl
- S12_hemibrain_AL_glomeruli_meshes_PN-based/JRCFIB2018Fraw.VP1m.stl
- S12_hemibrain_AL_glomeruli_meshes_PN-based/JRCFIB2018Fraw.VC3.stl
- S12_hemibrain_AL_glomeruli_meshes_PN-based/JRCFIB2018Fraw.V.stl
- __MACOSX/S12_hemibrain_AL_glomeruli_meshes_PN-based/._JRCFIB2018Fraw.V.stl
- S12_hemibrain_AL_glomeruli_meshes_PN-based/JRCFIB2018Fraw.VC4.stl
- S12_hemibrain_AL_glomeruli_meshes_PN-based/JRCFIB2018Fraw.DA4m.stl
- S12_hemibrain_AL_glomeruli_meshes_PN-based/JRCFIB2018Fraw.VA1v.stl
- S12_hemibrain_AL_glomeruli_meshes_PN-based/JRCFIB2018Fraw.DL2v.stl
- S12_hemibrain_AL_glomeruli_meshes_PN-based/JRCFIB2018Fraw.DA4l.stl
- S12_hemibrain_AL_glomeruli_meshes_PN-based/JRCFIB2018Fraw.VC5.stl
